# Supplementary material for: Comprehensive machine learning and experimental verification reveal the mechanism of action of autophagy-related genes FIZ1 and FBXO21 in acute kidney injury
Source: PeerJ. 2026 Feb 2;14:e20707. doi: 10.7717/peerj.20707 (PMC12875250; doi:10.7717/peerj.20707)
Supplement: Supplemental Information 1 [file peerj-14-20707-s001.r]

1.Identification and Enrichment Analysis of DEGs
(1)
#install.packages("RobustRankAggreg")
#install.packages("pheatmap")

rm(list = ls())
library(RobustRankAggreg)
library(pheatmap)

logFCfilter=1    
fdrFilter=0.05       
setwd("C:/Users/hp/Desktop/Organized data diff")    
files=dir()
files=grep(".all.txt", files, value=T)
upList=list()
downList=list()
allFCList=list()
for(inputFile in files){
  rt=read.table(inputFile, header=T, sep="\t", check.names=F)
  rt=rt[order(rt$logFC),]
  header=unlist(strsplit(inputFile, "\\."))
  downList[[header[1]]]=as.vector(rt[,1])
  upList[[header[1]]]=rev(as.vector(rt[,1]))
  fcCol=rt[,1:2]
  colnames(fcCol)=c("Gene", header[[1]])
  allFCList[[header[1]]]=fcCol
}
mergeLe=function(x,y){merge(x,y,by="Gene",all=T)}
newTab=Reduce(mergeLe, allFCList)
rownames(newTab)=newTab[,1]
newTab=newTab[,2:ncol(newTab)]
newTab[is.na(newTab)]=0
write.table(newTab, file="newTab.xls", sep="\t", quote=F, row.names=F)
upMatrix=rankMatrix(upList)
upAR=aggregateRanks(rmat=upMatrix)
colnames(upAR)=c("Name", "pvalue")
upAdj=p.adjust(upAR$pvalue, method="fdr")
upXls=cbind(upAR, fdr=upAdj)
upFC=newTab[as.vector(upXls[,1]),]
upXls=cbind(upXls, logFC=rowMeans(upFC))
write.table(upXls, file="up.all.xls", sep="\t", quote=F, row.names=F)
upSig=upXls[(upXls$pvalue<fdrFilter & upXls$logFC>logFCfilter),]
downMatrix=rankMatrix(downList)
downAR=aggregateRanks(rmat=downMatrix)
colnames(downAR)=c("Name", "pvalue")
downAdj=p.adjust(downAR$pvalue, method="fdr")
downXls=cbind(downAR, fdr=downAdj)
downFC=newTab[as.vector(downXls[,1]),]
downXls=cbind(downXls, logFC=rowMeans(downFC))
write.table(downXls, file="down.all.xls", sep="\t", quote=F, row.names=F)
downSig=downXls[(downXls$pvalue<fdrFilter & downXls$logFC< -1),]
diffOut=rbind(upSig, downSig)
diffOut=diffOut[order(diffOut$fdr),]
write.table(diffOut, file="RRA.diff.txt", sep="\t", quote=F, row.names=F)
upNum=20      
downNum=20     
if(nrow(upSig)<upNum){
  upNum=nrow(upSig)
}
if(nrow(downSig)<downNum){
  downNum=nrow(upSig)
}
hmExp=newTab[c(as.vector(upSig[1:upNum,1]), as.vector(downSig[1:downNum,1])),]
pdf(file="RRA.heatmap.pdf", width=7, height=7)
pheatmap(hmExp,
         cluster_cols = FALSE,
         cluster_rows = FALSE,
         display_numbers = TRUE,
         scale="column",
         color = colorRampPalette(c("green", "white", "red"))(50),
         fontsize=8,
         fontsize_row=8,
         fontsize_col=8,
         angle_col=45)
dev.off()

(2)
#if (!requireNamespace("BiocManager", quietly = TRUE))
#    install.packages("BiocManager")
#BiocManager::install("limma")

#if (!requireNamespace("BiocManager", quietly = TRUE))
#    install.packages("BiocManager")
#BiocManager::install("sva")

rm(list = ls())
library(limma)
library(sva)
setwd("C:/Users/hp/Desktop/sva")    

files=dir()
files=grep("txt$", files, value=T)
geneList=list()
for(file in files){
  if(file=="merge.preNorm.txt"){next}
  if(file=="merge.normalzie.txt"){next}
  rt=read.table(file, header=T, sep="\t", check.names=F)      
  geneNames=as.vector(rt[,1])      
  uniqGene=unique(geneNames)       
  header=unlist(strsplit(file, "\\.|\\-"))
  geneList[[header[1]]]=uniqGene
}

interGenes=Reduce(intersect, geneList)

allTab=data.frame()
batchType=c()
for(i in 1:length(files)){
  inputFile=files[i]
  header=unlist(strsplit(inputFile, "\\.|\\-"))
  rt=read.table(inputFile, header=T, sep="\t", check.names=F)
  rt=as.matrix(rt)
  rownames(rt)=rt[,1]
  exp=rt[,2:ncol(rt)]
  dimnames=list(rownames(exp),colnames(exp))
  data=matrix(as.numeric(as.matrix(exp)),nrow=nrow(exp),dimnames=dimnames)
  rt=avereps(data)
  colnames(rt)=paste0(header[1], "_", colnames(rt))
  
  if(i==1){
    allTab=rt[interGenes,]
  }else{
    allTab=cbind(allTab, rt[interGenes,])
  }
  batchType=c(batchType, rep(i,ncol(rt)))
}

outTab=rbind(geneNames=colnames(allTab), allTab)
write.table(outTab, file="merge.preNorm.txt", sep="\t", quote=F, col.names=F)

outTab=ComBat(allTab, batchType, par.prior=TRUE)
outTab=rbind(geneNames=colnames(outTab), outTab)
write.table(outTab, file="merge.normalzie.txt", sep="\t", quote=F, col.names=F)

(3)
#install.packages("ggplot2")

rm(list = ls())
library(ggplot2)       
setwd("C:/Users/hp/Desktop/PCA")   

bioPCA=function(inputFile=null, outFile=null, titleName=null){
  rt=read.table(inputFile, header=T, sep="\t", check.names=F, row.names=1)
  data=t(rt)
  Project=gsub("(.*?)\\_.*", "\\1", rownames(data))    
  #rownames(data)=gsub("(.*?)\\_(.*?)", "\\2", rownames(data))
  
  data.pca=prcomp(data)
  pcaPredict=predict(data.pca)
  PCA=data.frame(PC1=pcaPredict[,1], PC2=pcaPredict[,2], Type=Project)
  #PCA=data.frame(PC1=pcaPredict[,1]*rnorm(nrow(pcaPredict),1,0.025), PC2=pcaPredict[,2]*rnorm(nrow(pcaPredict),1,0.025), Type=Project)
  bioCol=c("#FF0000","#0066FF","#FF9900","#33FF33","#7700FF","#6E568C","#7CC767","#223D6C","#D20A13","#FFD121")
  bioCol=bioCol[1:length(levels(factor(Project)))]
  
  pdf(file=outFile, width=6, height=4.5)       
  p=ggplot(data = PCA, aes(PC1, PC2)) + geom_point(aes(color=Type), shape=19) +
    scale_colour_manual(name="",  values=bioCol)+
    ggtitle(titleName)+
    theme_bw()+
    theme(plot.margin=unit(rep(1.5,4),'lines'), plot.title=element_text(hjust = 0.5))+
    theme(panel.grid.major = element_blank(), panel.grid.minor = element_blank())
  print(p)
  dev.off()
}

bioPCA(inputFile="merge.preNorm.txt", outFile="PCA.preNorm.pdf", titleName="Before batch correction")
bioPCA(inputFile="merge.normalzie.txt", outFile="PCA.normalzie.pdf", titleName="After batch correction")

(4)
#if (!requireNamespace("BiocManager", quietly = TRUE))
#    install.packages("BiocManager")
#BiocManager::install("limma")

#install.packages("pheatmap")

rm(list =ls())
library(limma)
library(pheatmap)

inputFile="merge.normalzie.txt"      
setwd("C:/Users/hp/Desktop/batchdiff")    

rt=read.table(inputFile, header=T, sep="\t", check.names=F)
rt=as.matrix(rt)
rownames(rt)=rt[,1]
exp=rt[,2:ncol(rt)]
dimnames=list(rownames(exp),colnames(exp))
data=matrix(as.numeric(as.matrix(exp)),nrow=nrow(exp),dimnames=dimnames)
data=avereps(data)
Type=gsub("(.*)\\_(.*)\\_(.*)", "\\3", colnames(data))        
data=data[,order(Type)]       
Project=gsub("(.+)\\_(.+)\\_(.+)", "\\1", colnames(data))     
Type=gsub("(.*)\\_(.*)\\_(.*)", "\\3", colnames(data))
colnames(data)=gsub("(.+)\\_(.+)\\_(.+)", "\\2", colnames(data))

design <- model.matrix(~0+factor(Type))
colnames(design) <- c("Control","Treat")
fit <- lmFit(data,design)
cont.matrix<-makeContrasts(Treat-Control,levels=design)
fit2 <- contrasts.fit(fit, cont.matrix)
fit2 <- eBayes(fit2)

allDiff=topTable(fit2,adjust='fdr',number=200000)
allDiffOut=rbind(id=colnames(allDiff),allDiff)
write.table(allDiffOut, file="Batch.all.txt", sep="\t", quote=F, col.names=F)

diffSig=allDiff[with(allDiff, (abs(logFC)>1 & P.Value < 0.05 )), ]
diffSigOut=rbind(id=colnames(diffSig),diffSig)
write.table(diffSigOut, file="Batch.diff.txt", sep="\t", quote=F, col.names=F)

diffGeneExp=data[row.names(diffSig),]
diffGeneExpOut=rbind(id=paste0(colnames(diffGeneExp),"_",Type), diffGeneExp)
write.table(diffGeneExpOut, file="diffGeneExp.txt", sep="\t", quote=F, col.names=F)

geneNum=30     
diffSig=diffSig[order(as.numeric(as.vector(diffSig$logFC))),]
diffGeneName=as.vector(rownames(diffSig))
diffLength=length(diffGeneName)
hmGene=c()
if(diffLength>(2*geneNum)){
  hmGene=diffGeneName[c(1:geneNum,(diffLength-geneNum+1):diffLength)]
}else{
  hmGene=diffGeneName
}
hmExp=data[hmGene,]
names(Type)=colnames(data)
Type=as.data.frame(Type)
Type=cbind(Project, Type)
pdf(file="Batch.heatmap.pdf", width=18, height=16)
pheatmap(hmExp, 
         annotation=Type, 
         color = colorRampPalette(c("blue", "white", "red"))(50),
         cluster_cols =F,
         show_colnames = F,
         scale="row",
         fontsize = 8,
         fontsize_row=6,
         fontsize_col=8)
dev.off()

(5)
#install.packages("VennDiagram")

rm(list =ls())
library(VennDiagram)      
library(grid) 
library(futile.logger) 
setwd("C:/Users/hp/Desktop/veen")
geneList=list()

rt=read.table("Batch.diff.txt", header=T, sep="\t", check.names=F)
geneNames=as.vector(rt[,1])             
geneNames=gsub("^ | $","",geneNames)     
uniqGene=unique(geneNames)              
geneList[["DEG"]]=uniqGene

rt=read.table("gene.txt", header=F, sep="\t", check.names=F)
geneNames=as.vector(rt[,1])              
geneNames=gsub("^ | $","",geneNames)     
uniqGene=unique(geneNames)               
geneList[["Autophagy"]]=uniqGene
venn.plot=venn.diagram(geneList,filename=NULL,fill=c("cornflowerblue", "darkorchid1"),scaled=FALSE,cat.pos=c(-1,1),cat.col = c("cornflowerblue", "darkorchid1"),cat.cex = 1.2)
pdf(file="venn.pdf", width=5, height=5)
grid.draw(venn.plot)
dev.off()

interGenes=Reduce(intersect, geneList)
write.table(interGenes, file="interGene.txt", sep="\t", quote=F, col.names=F, row.names=F)

2.Machine Learning Analysis to Identify Core Genes
(1)SVM-REF
rm(list =ls())
setwd("C:/Users/hp/Desktop/1.SVM-REF")
library(tidyverse)
library(glmnet)
source('msvmRFE.R')   
library(VennDiagram)
library(sigFeature)
library(e1071)
library(caret)
library(randomForest)
library(limma)

inputFile="merge.normalzie.txt"   
rt=read.table(inputFile, header=T, sep="\t", check.names=F)
rt=as.matrix(rt)
rownames(rt)=rt[,1]
exp=rt[,2:ncol(rt)]
dimnames=list(rownames(exp),colnames(exp))
data=matrix(as.numeric(as.matrix(exp)),nrow=nrow(exp),dimnames=dimnames)
data=avereps(data)
data=t(data)
data=data[,read.table("interGene.txt", header=F, sep="\t", check.names=F)[,1]]
sample=read.table("1_1.txt",sep="\t",header=F,check.names=F,row.names = 1)
data=data[rownames(sample),]
afcon=as.matrix(table(sample[,1]))[1,1]
afcon=as.vector(afcon)
group=c(rep("0",afcon),rep("1",nrow(data)-afcon))
group=as.matrix(as.numeric(group))
rownames(group)=rownames(data)
colnames(group)="Type"
input <- as.data.frame(cbind(group,data))
input$Type=as.factor(input$Type)
svmRFE(input, k = 10, halve.above = 100) 
nfold = 10
nrows = nrow(input)
folds = rep(1:nfold, len=nrows)[sample(nrows)]
folds = lapply(1:nfold, function(x) which(folds == x))
results = lapply(folds, svmRFE.wrap, input, k=10, halve.above=100) 
top.features = WriteFeatures(results, input, save=F) 
head(top.features)
featsweep = lapply(1:15, FeatSweep.wrap, results, input) 

no.info = min(prop.table(table(input[,1])))
errors = sapply(featsweep, function(x) ifelse(is.null(x), NA, x$error))

#dev.new(width=4, height=4, bg='white')
pdf("svm-error.pdf",width = 8,height = 8)
PlotErrors(errors, no.info=no.info) 
dev.off()

pdf("svm-accuracy.pdf",width = 8,height = 8)
Plotaccuracy(1-errors,no.info=no.info)
dev.off()

which.min(errors) 

(2)lasso
library(survival)
library(glmnet)
library(ggplot2)
library(ggsci)
library(patchwork)
library(limma)

inputFile="merge.normalzie.txt"       
setwd("C:/Users/hp/Desktop/lasso")
rt=read.table(inputFile, header=T, sep="\t", check.names=F)
rt=as.matrix(rt)
rownames(rt)=rt[,1]
exp=rt[,2:ncol(rt)]
dimnames=list(rownames(exp),colnames(exp))
data=matrix(as.numeric(as.matrix(exp)),nrow=nrow(exp),dimnames=dimnames)
data=avereps(data)
data=t(data)
data=data[,read.table("interGene.txt", header=F, sep="\t", check.names=F)[,1]]
sample=read.table("1_1.txt",sep="\t",header=F,check.names=F,row.names = 1)
data=data[rownames(sample),]
x=as.matrix(data)

afcon=as.matrix(table(sample[,1]))[1,1]
afcon=as.vector(afcon)
group=c(rep("0",afcon),rep("1",nrow(data)-afcon))
group=as.matrix(group)
rownames(group)=rownames(data)
y=as.matrix(group[,1])

set.seed(123)
cvfit = cv.glmnet(x, y,family = "binomial", nlambda=100, alpha=1,nfolds = 10)

fit <- glmnet(x,y,family = "binomial")
cvfit$lambda.min

coef <- coef(fit, s = cvfit$lambda.min)
index <- which(coef != 0)
actCoef <- coef[index]
lassoGene=row.names(coef)[index]
geneCoef=cbind(Gene=lassoGene, Coef=actCoef)
write.table(geneCoef, file="geneCoef.xls", sep="\t", quote=F, row.names=F)
write.table(file="lassoset.txt",lassoGene,sep="\t",quote=F,col.names=F,row.names=F) 

(3)RF
rm(list =ls())
library(randomForest)
library(limma)
library(ggpubr)
set.seed(123)

inputFile="merge.normalzie.txt"     
setwd("C:/Users/hp/Desktop/randomForest")
rt=read.table(inputFile, header=T, sep="\t", check.names=F)
rt=as.matrix(rt)
rownames(rt)=rt[,1]
exp=rt[,2:ncol(rt)]
dimnames=list(rownames(exp),colnames(exp))
data=matrix(as.numeric(as.matrix(exp)),nrow=nrow(exp),dimnames=dimnames)
data=avereps(data)
data=t(data)
data=data[,read.table("interGene.txt", header=F, sep="\t", check.names=F)[,1]]
sample=read.table("1_1.txt",sep="\t",header=F,check.names=F,row.names = 1)
data=data[rownames(sample),]
colnames(data)=gsub("-", "afaf", colnames(data))
afcon=as.matrix(table(sample[,1]))[1,1]
afcon=as.vector(afcon)
group=c(rep("con",afcon),rep("treat",nrow(data)-afcon))

rf=randomForest(as.factor(group)~., data=data, ntree=500)
pdf(file="forest.pdf", width=6, height=6)
plot(rf, main="Random forest", lwd=2)
dev.off()

optionTrees=which.min(rf$err.rate[,1])
optionTrees
rf2=randomForest(as.factor(group)~., data=data, ntree=21)

#ae3=rf["err.rate"]
#ae3=as.data.frame(ae3)
importance=importance(x=rf2)
importance=as.data.frame(importance)
importance$size=rownames(importance)
importance=importance[,c(2,1)]
names(importance)=c("Gene","importance")
af=importance[1:10,]
p=ggdotchart(af, x = "Gene", y = "importance",
             color = "importance", # Custom color palette
             sorting = "descending",                       # Sort value in descending order
             add = "segments",                             # Add segments from y = 0 to dots
             add.params = list(color = "lightgray", size = 2), # Change segment color and size
             dot.size = 6,                        # Add mpg values as dot labels
             font.label = list(color = "white", size = 9,
                               vjust = 0.5),               # Adjust label parameters
             ggtheme = theme_bw()         ,               # ggplot2 theme
             rotate=TRUE                                       
             p1=p+ geom_hline(yintercept = 0, linetype = 2, color = "lightgray")+
               gradient_color(palette =c(ggsci::pal_npg()(2)[2],ggsci::pal_npg()(2)[1])      
                              grids()   
                              pdf(file="importance.pdf", width=6, height=6)
                              print(p1)
                              dev.off()
                              rfGenes=importance[order(importance[,"importance"], decreasing = TRUE),]
                              write.table(rfGenes, file="rfGenes.xls", sep="\t", quote=F, col.names=T, row.names=F)
                              (4)ROC
                              #install.packages("glmnet")
                              #install.packages("pROC")
                              
                              rm(list =ls())
                              library(glmnet)
                              library(pROC)
                              
                              expFile="GSE61739_normalize.txt"     
                              geneFile="61739.txt"     
                              setwd("C:/Users/hp/Desktop/ROC")   
                              rt=read.table(expFile, header=T, sep="\t", check.names=F, row.names=1)
                              
                              y=gsub("(.*)\\_(.*)", "\\2", colnames(rt))
                              y=ifelse(y=="Control", 0, 1)
                              
                              geneRT=read.table(geneFile, header=F, sep="\t", check.names=F)
                              
                              bioCol=rainbow(nrow(geneRT), s=0.9, v=0.9)    
                              aucText=c()
                              k=0
                              for(x in as.vector(geneRT[,1])){
                                k=k+1
                                roc1=roc(y, as.numeric(rt[x,]))     
                                if(k==1){
                                  pdf(file="ROC.genes.pdf", width=5, height=4.75)
                                  plot(roc1, print.auc=F, col=bioCol[k], legacy.axes=T, main="")
                                  aucText=c(aucText, paste0(x,", AUC=",sprintf("%.3f",roc1$auc[1])))
                                }else{
                                  plot(roc1, print.auc=F, col=bioCol[k], legacy.axes=T, main="", add=TRUE)
                                  aucText=c(aucText, paste0(x,", AUC=",sprintf("%.3f",roc1$auc[1])))
                                }
                              }
                              legend("bottomright", aucText, lwd=2, bty="n", col=bioCol[1:(ncol(rt)-1)])
                              dev.off()
                              
                              rt=rt[as.vector(geneRT[,1]),]
                              rt=as.data.frame(t(rt))
                              logit=glm(y ~ ., family=binomial(link='logit'), data=rt)
                              pred=predict(logit, newx=rt)     
                              
                              roc1=roc(y, as.numeric(pred))      
                              ci1=ci.auc(roc1, method="bootstrap")     
                              ciVec=as.numeric(ci1)
                              pdf(file="ROC.model.pdf", width=5, height=4.75)
                              plot(roc1, print.auc=TRUE, col="red", legacy.axes=T, main="Model")
                              text(0.39, 0.43, paste0("95% CI: ",sprintf("%.03f",ciVec[1]),"-",sprintf("%.03f",ciVec[3])), col="red")
                              dev.off()
                              
                              aucText1=as.data.frame(aucText) 
                              write.table(aucText1, file="AUC.txt", sep="\t", quote=F, row.names=F)
                              
                              
                              3.Establishment and Evaluation of a Nomogram Model for Diagnosing Key Genes and Assessing Efficacy
                              (1)
                              rm(list =ls())
                              library(dplyr)
                              library(pROC)
                              library(ggplot2)
                              library(survival)
                              library(regplot)
                              library(rms)
                              library(ggsci)
                              library(survminer)
                              library(timeROC)
                              library(ggDCA)
                              library(limma)
                              setwd("C:/Users/hp/Desktop/Nomogram")
                              inputFile="merge.normalzie.txt"      
                              hub="LASSO1.txt"        
                              rt=read.table(inputFile, header=T, sep="\t", check.names=F)
                              rt=as.matrix(rt)
                              rownames(rt)=rt[,1]
                              exp=rt[,2:ncol(rt)]
                              dimnames=list(rownames(exp),colnames(exp))
                              data=matrix(as.numeric(as.matrix(exp)),nrow=nrow(exp),dimnames=dimnames)
                              data=avereps(data)
                              data=t(data)
                              sample=read.table("1_1.txt",sep="\t",header=F,check.names=F)
                              colnames(sample)=c("ID","Type")
                              data=data[sample$ID,]
                              aSAH1=data[,read.table(hub, header=F, sep="\t", check.names=F)[,1]]
                              aSAH=cbind(sample,aSAH1)
                              aflist=roc(Type~MALAT1+ITM2A+IL18+ASF1A, data = aSAH)
                              g3 <- ggroc(aflist, size = 1.2,alpha=.6,)
                              g5=g3+ggsci::scale_color_lancet()
                              print(g5)
                              dd=datadist(aSAH)
                              options(datadist="dd")
                              fit <- lrm(formula = Type ~ MALAT1+ITM2A+IL18+ASF1A, data =aSAH)
                              print(fit)
                              coef=as.data.frame(fit$coefficients)[-1,,drop=F]
                              coefout=cbind(ID=rownames(coef),coef)
                              write.table(coefout,file="coefficients.txt",sep="\t",quote=F,row.names = F)
                              pdf(file="nomogram.pdf", width=9, height=7.5)
                              plot(nomogram(fit,fun.at = seq(0.05,0.95,0.05)),funlabel = "nomogram model")
                              dev.off()
                              
                              plot(regplot(fit,plots=c("density","boxes"), observation=T, title="Prediction Nomogram", clickable=T, points=TRUE,droplines=TRUE))
                              
                              nomoscore=predict(fit, data=t(aSAH))
                              aSAH$nomoscore=nomoscore
                              write.table(aSAH,file="nomoscore.txt",sep="\t",quote=F,row.names = F)
                              
                              4.Immune Cell Infiltration Analysis
                              (1)
                              #install.packages('e1071')
                              
                              #if (!requireNamespace("BiocManager", quietly = TRUE))
                              #    install.packages("BiocManager")
                              #BiocManager::install("preprocessCore")
                              
                              rm(list =ls())
                              inputFile="normalzie.txt"      
                              setwd("C:/Users/hp/Desktop/CIBERSORT")
                              source("geoCRG11.CIBERSORT.R")      
                              outTab=CIBERSORT("ref.txt", inputFile, perm=1000, QN=T)
                              
                              outTab1=outTab[outTab]
                              outTab1=as.matrix(outTab[,1:(ncol(outTab)-3)])
                              outTab2=rbind(id=colnames(outTab1),outTab1)
                              write.table(outTab2, file="CIBERSORT-Results.txt", sep="\t", quote=F, col.names=F)
                              
                              outTab=outTab[outTab[,"P-value"]<0.05,]
                              outTab=as.matrix(outTab[,1:(ncol(outTab)-3)])
                              outTab=rbind(id=colnames(outTab),outTab)
                              write.table(outTab, file="CIBERSORT-Results.txt", sep="\t", quote=F, col.names=F)
                              write.table(outTab, file="CIBERSORT-Results1.txt", sep="\t", quote=F, col.names=F)
                              
                              (2)
                              #install.packages("vioplot")
                              library(vioplot)       
                              inputFile="CIBERSORT-Results1.txt"     
                              setwd("C:/Users/hp/Desktop/vioplot")   
                              rt=read.table(inputFile, header=T, sep="\t", check.names=F, row.names=1)
                              
                              con=grepl("_Control", rownames(rt), ignore.case=T)
                              treat=grepl("_Treat", rownames(rt), ignore.case=T)
                              conData=rt[con,]          
                              treatData=rt[treat,]       
                              conNum=nrow(conData)         
                              treatNum=nrow(treatData)      
                              rt=rbind(conData,treatData)
                              
                              outTab=data.frame()
                              pdf(file="vioplot.pdf", width=13, height=8)
                              par(las=1,mar=c(10,6,3,3))
                              x=c(1:ncol(rt))
                              y=c(1:ncol(rt))
                              plot(x, y,
                                   xlim=c(0,63), ylim=c(min(rt), max(rt)+0.05),
                                   xlab="", ylab="Fraction", main="", 
                                   pch=21,
                                   col="white",
                                   xaxt="n")
                              
                              for(i in 1:ncol(rt)){
                                if(sd(rt[1:conNum,i])==0){
                                  rt[1,i]=0.00001
                                }
                                if(sd(rt[(conNum+1):(conNum+treatNum),i])==0){
                                  rt[(conNum+1),i]=0.00001
                                }
                                conData=rt[1:conNum,i]
                                treatData=rt[(conNum+1):(conNum+treatNum),i]
                                vioplot(conData,at=3*(i-1),lty=1,add = T,col = 'blue')
                                vioplot(treatData,at=3*(i-1)+1,lty=1,add = T,col = 'red')
                                wilcoxTest=wilcox.test(conData,treatData)
                                p=wilcoxTest$p.value
                                if(p<0.05){
                                  cellPvalue=cbind(Cell=colnames(rt)[i],pvalue=p)
                                  outTab=rbind(outTab,cellPvalue)
                                }
                                mx=max(c(conData,treatData))
                                lines(c(x=3*(i-1)+0.2,x=3*(i-1)+0.8),c(mx,mx))
                                text(x=3*(i-1)+0.5, y=mx+0.02, labels=ifelse(p<0.001, paste0("p<0.001"), paste0("p=",sprintf("%.03f",p))), cex = 0.8)
                              }
                              
                              legend("topright", 
                                     c("Control", "Treat"),
                                     lwd=3,bty="n",cex=1,
                                     col=c("blue","red"))
                              text(seq(1,64,3),-0.04,xpd = NA,labels=colnames(rt),cex = 1,srt = 45,pos=2)
                              dev.off()
                              
                              write.table(outTab,file="immuneDiff.txt",sep="\t",row.names=F,quote=F)
                              
                              5.Specific Signaling Pathways Associated with FIZ1 and FBXO21
                              #if (!requireNamespace("BiocManager", quietly = TRUE))
                              #    install.packages("BiocManager")
                              #BiocManager::install("limma")
                              #BiocManager::install("GSEABase")
                              #BiocManager::install("GSVA")
                              
                              #install.packages("ggpubr")
                              library(reshape2)
                              library(ggpubr)
                              library(limma)
                              library(GSEABase)
                              library(GSVA)
                              
                              gene="TMPO"      
                              expFile="merge.normalzie.txt"             
                              gmtFile="c2.cp.kegg.symbols.gmt"     
                              setwd("C:/Users/hp/Desktop/GSVA")    
                              rt=read.table(expFile, header=T, sep="\t", check.names=F)
                              rt=as.matrix(rt)
                              rownames(rt)=rt[,1]
                              exp=rt[,2:ncol(rt)]
                              dimnames=list(rownames(exp),colnames(exp))
                              data=matrix(as.numeric(as.matrix(exp)),nrow=nrow(exp),dimnames=dimnames)
                              data=avereps(data)
                              group=gsub("(.*)\\_(.*)", "\\2", colnames(data))
                              data=data[,group=="Treat",drop=F]
                              
                              geneSets=getGmt(gmtFile, geneIdType=SymbolIdentifier())
                              
                              ssgseaScore=gsva(data, geneSets, method='ssgsea', kcdf='Gaussian', abs.ranking=TRUE)
                              normalize=function(x){
                                return((x-min(x))/(max(x)-min(x)))}
                              ssgseaScore=normalize(ssgseaScore)
                              ssgseaScore=ssgseaScore[order(apply(ssgseaScore,1,sd),decreasing=T),]
                              ssgseaScore=ssgseaScore[1:50,]
                              
                              lowName=colnames(data)[data[gene,]<median(data[gene,])]       highName=colnames(data)[data[gene,]>=median(data[gene,])]     lowScore=ssgseaScore[,lowName]
                              highScore=ssgseaScore[,highName]
                              data=cbind(lowScore, highScore)
                              conNum=ncol(lowScore)
                              treatNum=ncol(highScore)
                              Type=c(rep("Control",conNum), rep("Treat",treatNum))
                              
                              outTab=data.frame()
                              for(i in row.names(data)){
                                test=t.test(data[i,] ~ Type)
                                pvalue=test$p.value
                                t=test$statistic
                                Sig=ifelse(pvalue>0.05, "Not", ifelse(t>0,"Up","Down"))
                                outTab=rbind(outTab, cbind(Pathway=i, t, pvalue, Sig))
                              }
                              
                              pdf(file="barplot.pdf", width=12, height=9)
                              outTab$t=as.numeric(outTab$t)
                              outTab$Sig=factor(outTab$Sig, levels=c("Down", "Not", "Up"))
                              gg1=ggbarplot(outTab, x="Pathway", y="t", fill = "Sig", color = "white",
                                            palette=c("green3","grey","red3"), sort.val = "asc", sort.by.groups = T,
                                            rotate=TRUE, legend="right", title=gene,
                                            xlab="Term", ylab="t value of GSVA score",  legend.title="Group", x.text.angle=60)
                              print(gg1)
                              dev.off()
                              
                              
                              
                              
                              
                              
                              
                              
                              
